# Supplementary material for: Drought resistance evaluation of sugar beet germplasms by response of phenotypic indicators
Source: Plant Signal Behav. 2023 Mar 26;18(1):2192570. doi: 10.1080/15592324.2023.2192570 (PMC10044154; doi:10.1080/15592324.2023.2192570)
Supplement: Supplemental Material [file KPSB_A_2192570_SM9102.odt]

	Table S1. Analysis of drought tolerance coefficient of each indicator after 2 days of subjection to different PEG concentrations.
Indicators

PEG
Concentration (%)
Average

Min

Max

CV (%)

RL
0
1.000 a
1.000
1.000
0.000
3
1.036 a
0.987
1.067
4.151
6
0.957 a
0.857
1.083
12.017
9
1.015 a
0.857
1.314
25.517

PH
0
1.000 ab
1.000
1.000
0.000
3
1.015 a
0.815
1.220
20.000
6
0.757 ab
0.605
0.839
17.437
9
0.731 b
0.604
0.871
18.331
RFW
0
1.000 a
1.000
1.000
0.000
3
0.883 ab
0.372
1.548
68.290
6
0.514 ab
0.473
0.559
8.366
9
0.303 b
0.197
0.389
32.013
LFW
0
1.000 a
1.000
1.000
0.000
3
0.873 ab
0.337
1.570
72.394
6
0.302 bc
0.167
0.443
45.695
9
0.149 c
0.097
0.230
47.651
LSFW
0
1.000 a
1.000
1.000
0.000
3
0.877 ab
0.342
1.611
74.914
6
0.324 bc
0.203
0.467
41.049
9
0.198 c
0.149
0.281
36.869
LDW
0
1.000 a
1.000
1.000
0.000
3
0.821 ab
0.407
1.304
55.177
6
0.426 bc
0.194
0.564
47.418
9
0.315 c
0.208
0.436
36.508
RDW
0
1.000 a
1.000
1.000
0.000
3
0.896 ab
0.436
1.462
58.147
6
0.596 ab
0.555
0.670
10.738
9
0.440 b
0.300
0.571
30.909
RLW
0
1.000 a
1.000
1.000
0.000
3
1.002 a
0.976
1.047
3.892
6
0.853 ab
0.651
0.964
20.516
9
0.690 b
0.608
0.792
13.623
RSR
0
1.000 a
1.000
1.000
0.000
3
1.044 a
0.975
1.125
7.280
6
2.214 a
1.260
3.687
58.446
9
2.270 a
1.658
3.324
40.352
SP
0
1.000 a
1.000
1.000
0.000
3
1.123 a
0.898
1.306
18.433
6
1.515 a
0.781
2.393
53.861
9
1.186 a
0.774
1.469
30.776
Pro
0
1.000 b
1.000
1.000
0.000
3
2.015 ab
0.985
2.612
44.467
6
3.219 a
1.689
4.894
49.922
9
3.539 a
2.416
4.239
27.748
SS
0
1.000 a
1.000
1.000
0.000
3
1.048 a
0.754
1.331
27.576
6
1.514 a
0.691
3.132
92.602
9
1.258 a
1.109
1.382
10.970
SOD
0
1.000 a
1.000
1.000
0.000
3
0.984 a
0.810
1.168
18.191
6
0.824 a
0.623
1.095
29.612
9
0.968 a
0.874
1.120
13.740
POD
0
1.000 b
1.000
1.000
0.000
3
1.323 ab
1.021
1.476
19.803
6
1.359 ab
1.191
1.666
19.573
9
1.544 a
1.299
1.771
15.350
MDA
0
1.000 a
1.000
1.000
0.000
3
1.697 a
0.926
2.684
52.976
6
2.564 a
0.941
5.695
105.772
9
1.661 a
0.959
2.579
50.030
Same letter indicates no significant difference (P > 0.05), and different letters indicate significant difference (P < 0.05). CV, coefficient of variation; RL, root length; PH, plant height; RFW, root fresh weight; LFW, leaf fresh weight; LSFW, leaf saturated fresh weight; LDW, leaf dry weight; RDW, root dry weight; RLW, relative leaf water; RSR, root-shoot ratio; SP, soluble protein; Pro, proline; SS, soluble sugar; SOD, superoxide dismutase; POD, peroxidase; MDA, malondialdehyde. The same below.


Table S2. Analysis of drought tolerance coefficient of each indicator after 7 days of subjection to different PEG concentrations.
Indicators

PEG
concentration  (%)
Average

Min

Max

CV (%)

RL
0
1.000 a
1.000
1.000
0.000
3
1.021 a
0.815
1.130
17.532
6
0.898 a
0.680
1.123
24.722
9
0.688 a
0.437
0.826
31.686
PH
0
1.000 a
1.000
1.000
0.000
3
0.981 a
0.819
1.243
23.344
6
0.749 ab
0.623
0.825
14.686
9
0.499 b
0.403
0.650
26.453
RFW
0
1.000 a
1.000
1.000
0.000
3
0.609 b
0.357
0.920
46.962
6
0.384 bc
0.216
0.528
40.885
9
0.145 c
0.063
0.237
60.000
LFW
0
1.000 a
1.000
1.000
0.000
3
0.697 a
0.380
0.994
44.046
6
0.343 b
0.151
0.533
55.685
9
0.067 b
0.029
0.115
65.672
LSFW
0
1.000 a
1.000
1.000
0.000
3
0.687 ab
0.358
0.969
44.833
6
0.362 bc
0.169
0.528
50.000
9
0.082 c
0.037
0.133
58.537
LDW
0
1.000 a
1.000
1.000
0.000
3
0.851 ab
0.469
1.276
47.591
6
0.472 bc
0.240
0.672
46.186
9
0.155 c
0.084
0.218
43.226
RDW
0
1.000 a
1.000
1.000
0.000
3
0.648 b
0.402
0.938
41.821
6
0.438 bc
0.260
0.574
36.758
9
0.197 c
0.075
0.277
54.315
RLW
0
1.000 a
1.000
1.000
0.000
3
1.022 a
0.973
1.061
4.403
6
0.918 a
0.869
1.009
8.606
9
0.666 b
0.578
0.731
11.862
RSR
0
1.000 bc
1.000
1.000
0.000
3
0.882 c
0.762
0.955
11.905
6
1.215 b
0.997
1.459
19.095
9
2.245 a
2.035
2.370
8.151
SP
0
1.000 a
1.000
1.000
0.000
3
0.938 a
0.483
1.445
51.493
6
1.567 a
0.534
2.988
81.174
9
1.581 a
0.441
2.261
62.808
Pro
0
1.000 a
1.000
1.000
0.000
3
1.020 b
0.743
1.366
31.078
6
1.509 c
1.288
1.788
16.899
9
2.331 c
2.318
2.356
0.901
SS
0
1.000 a
1.000
1.000
0.000
3
1.164 a
0.530
2.260
81.873
6
1.575 a
0.956
2.714
62.667
9
0.834 a
0.311
1.241
57.074
SOD
0
1.000 a
1.000
1.000
0.000
3
0.982 a
0.795
1.231
22.912
6
0.784 a
0.573
1.086
34.311
9
0.857 a
0.600
1.025
26.371
POD
0
1.000 a
1.000
1.000
0.000
3
0.941 a
0.604
1.260
34.857
6
1.270 a
0.836
1.726
35.039
9
1.325 a
0.725
2.007
48.679
MDA
0
1.000 a
1.000
1.000
0.000
3
1.501 a
1.120
1.756
22.385
6
2.090 a
1.285
3.177
46.746
9
1.616 a
0.875
2.152
41.027
